# Supplementary material for: Clinical Significance and Regulation of ERK5 Expression and Function in Cancer
Source: Cancers (Basel). 2022 Jan 11;14(2):348. doi: 10.3390/cancers14020348 (PMC8773716; doi:10.3390/cancers14020348)
Supplement: Supplementary file 1 [file cancers-14-00348-s001.zip]

Archive with 1 entries (1 files):
- cancers-1520563-supplementary.pdf
